# Supplementary material for: Prevalence of Four Sarcopenia Criteria in Older Patients with Cancer, and Their Predictive Value for 6-Month Mortality: The NutriAgeCancer National Prospective Cohort Study
Source: Nutrients. 2023 Mar 21;15(6):1508. doi: 10.3390/nu15061508 (PMC10051227; doi:10.3390/nu15061508)
Supplement: Supplementary file 1 [file nutrients-15-01508-s001.zip]

Archive with 1 entries (1 files):
- nutrients-2268475-supplementary.pdf
